# Supplementary material for: Evidence of Influenza A in Wild Norway Rats (Rattus norvegicus) in Boston, Massachusetts
Source: Front Ecol Evol. Author manuscript; Available in PMC 2021 Oct 15. (PMC8519512; doi:10.3389/fevo.2019.00036)
Supplement: Table 1. Supplementary — Table S1 | The distribution of predictor/dependent variables tested with Generalized Linear Models: infection status, geocluster, sex and weight, throughout the course of the study (2016–2018). [file NIHMS1744748-supplement-Table_1__Supplementary.xlsx]

## Sheet: VariablesTable_20190111
			Infection status				Geocluster										Sex				Weight (g)
Date	No. days	% of Total	No. Positives	% Total(P)	No. Negatives	% Total(N)	No. 2	% Total (2)	No. 3	% Total(3)	No. 4	% Total(4)	No. 5	% Total(5)	No. 6	% Total(6)	No. F	% Total(F)	No. M	% Total(M)	Mean Weight	Std Dev. Weight
2016-11	2	0.0122699	1	0.00613497	1	0.00613497	0	0	1	0.00617284	0	0	1	0.00617284	0	0	2	0.0127389	0	0	350	70.7107
2016-12	8	0.0490798	2	0.0122699	6	0.0368098	0	0	0	0	0	0	8	0.0493827	0	0	4	0.0254777	4	0.0254777	193.75	108.356
2017-01	2	0.0122699	2	0.0122699	0	0	0	0	0	0	0	0	2	0.0123457	0	0	1	0.00636943	1	0.00636943	212.5	17.6777
2017-02	13	0.0797546	2	0.0122699	11	0.0674847	6	0.037037	0	0	7	0.0432099	0	0	0	0	6	0.0382166	7	0.044586	153.846	120.695
2017-03	5	0.0306748	0	0	5	0.0306748	0	0	1	0.00617284	4	0.0246914	0	0	0	0	0	0	0	0
2017-06	18	0.110429	6	0.0368098	12	0.0736196	0	0	4	0.0246914	14	0.0864198	0	0	0	0	10	0.0636943	8	0.0509554	187.5	128.042
2017-07	24	0.147239	3	0.0184049	21	0.128834	10	0.0617284	3	0.0185185	11	0.0679012	0	0	0	0	15	0.0955414	9	0.0573248	212.5	148.177
2018-04	1	0.00613497	0	0	1	0.00613497	0	0	0	0	0	0	0	0	0	0	1	0.00636943	0	0	150
2018-05	39	0.239264	2	0.0122699	37	0.226994	7	0.0432099	4	0.0246914	0	0	21	0.12963	7	0.0432099	20	0.127389	19	0.121019	141.667	112.17
2018-06	15	0.0920245	0	0	15	0.0920245	0	0	8	0.0493827	2	0.0123457	5	0.0308642	0	0	7	0.044586	8	0.0509554	187.333	68.3966
2018-07	27	0.165644	0	0	27	0.165644	0	0	0	0	1	0.00617284	26	0.160494	0	0	12	0.0764331	14	0.089172	117.963	92.146
2018-08	9	0.0552147	0	0	9	0.0552147	0	0	1	0.00617284	1	0.00617284	7	0.0432099	0	0	5	0.0318471	4	0.0254777	187.222	151.371
