# Supplementary material for: Evidence of Influenza A in Wild Norway Rats (Rattus norvegicus) in Boston, Massachusetts
Source: Front Ecol Evol. Author manuscript; Available in PMC 2021 Oct 15. (PMC8519512; doi:10.3389/fevo.2019.00036)
Supplement: Table 2. Supplementary — Table S2 | The odds ratios associated with prevalence for each predictor variable tested with Generalized Linear Models: month, geocluster, sex and weight. [file NIHMS1744748-supplement-Table_2__Supplementary.xlsx]

## Sheet: Sheet1
Odds ratios for Month
Level1	Level2	Odds Ratio	p-value	Lower CI 95%	Upper CI 95%
2	1	6.521e-10	0.9988	0	.
6	1	2.807e-10	0.9987	0	.
6	2	0.430474	0.5908	0.019935	9.2956
7	1	1.087e-10	0.9987	0	.
7	2	0.16674	0.2746	0.0067064	4.14559
7	6	0.38734	0.2349	0.0809781	1.85275
8	1	7.484e-11	0.9986	0	.
8	2	0.11476	0.2655	0.002539	5.18692
8	6	0.266589	0.2712	0.0252986	2.80925
8	7	0.688257	0.7671	0.0580778	8.15626
9	1	3.947e-19	0.999	0	.
9	2	6.053e-10	0.9994	0	.
9	6	1.4061e-09	0.9995	0	.
9	7	3.6302e-09	0.9995	0	.
9	8	5.2744e-09	0.9995	0	.
1	2	1533500000	0.9988	0	.
1	6	3562400000	0.9987	0	.
2	6	2.32302	0.5908	0.107578	50.163
1	7	9197000000	0.9987	0	.
2	7	5.99737	0.2746	0.24122	149.111
6	7	2.58171	0.2349	0.539738	12.349
1	8	13360000000	0.9986	0	.
2	8	8.71385	0.2655	0.192793	393.849
6	8	3.75109	0.2712	0.355967	39.5279
7	8	1.45295	0.7671	0.122605	17.2183
1	9	2.533e+18	0.999	0	.
2	9	1652100000	0.9994	0	.
6	9	711184847	0.9995	0	.
7	9	275470302	0.9995	0	.
8	9	189594417	0.9995	0	.
Odds ratios for Sex
Level1	Level2	Odds Ratio	p-value	Lower CI 95%	Upper CI 95%
M	F	0.900092	0.8593	0.281118	2.88194
F	M	1.111	0.8593	0.346988	3.55723
Odds ratios for Geocluster
Level1	Level2	Odds Ratio	p-value	Lower CI 95%	Upper CI 95%
3	2	0.858446	0.917	0.0486281	15.1544
4	2	5.18704	0.146	0.563793	47.7221
4	3	6.04237	0.1103	0.664173	54.9709
5	2	1.8671e-09	0.9988	0	.
5	3	2.175e-09	0.9988	0	.
5	4	3.6e-10	0.9987	0	.
6	2	4.41863	0.2813	0.296072	65.9446
6	3	5.14725	0.2355	0.343556	77.1173
6	4	0.851859	0.875	0.115485	6.28361
6	5	2366600000	0.9987	0	.
2	3	1.1649	0.917	0.0659874	20.5643
2	4	0.192788	0.146	0.0209546	1.7737
3	4	0.165498	0.1103	0.0181914	1.50563
2	5	535590157	0.9988	0	.
3	5	459775187	0.9988	0	.
4	5	2778100000	0.9987	0	.
2	6	0.226314	0.2813	0.0151643	3.37756
3	6	0.194279	0.2355	0.0129673	2.91073
4	6	1.1739	0.875	0.159144	8.65911
5	6	4.226e-10	0.9987	0	.
Odds ratios for Weight
Per unit change in regressor:
Term	Odds Ratio	Lower CI 95%	Upper CI 95%	Reciprocal
Weight	1.00099	0.996138	1.00587	0.99901
Per change in regressor over entire range:
Term	Odds Ratio	Lower CI 95%	Upper CI 95%	Reciprocal
Weight	1.64101	0.144493	18.637	0.609382
Effect Likelihood Ratio Tests
Source	No. parameters	DF	Likelihood ratio X2	p-value
Month	5	5	20.1749	0.0012
Weight	1	1	0.156855	0.6921
Sex	1	1	0.03148	0.8592
Geocluster	4	4	16.6538	0.0023
